# Supplementary material for: Dose–response relationship of pulmonary disorders by inhalation exposure to cross-linked water-soluble acrylic acid polymers in F344 rats
Source: Part Fibre Toxicol. 2022 Apr 8;19:27. doi: 10.1186/s12989-022-00468-9 (PMC8994297; doi:10.1186/s12989-022-00468-9)
Supplement: Supplementary file 7 — Additional file 7: Table S1. Retention and deposition of CWAAP-A in the lungs after 13-week inhalation exposure. [file 12989_2022_468_MOESM7_ESM.xlsx]

## Sheet: Table S1
		Table S1 Retention and deposition of CWAAP-A in the lungs after 13-week inhalation exposure
		Target concentration (mg/m3)			0.3		1		3		10
		Retention of Alveolar region (mg)			0.0518		0.2027		0.7141		2.828
		Deposition of right caudal (mg)			0.0163887		0.0641311		0.22593		0.891176
		Deposition of right accessory (mg)			0.00680424		0.0266258		0.0938013		0.372314
		Deposition of right middle (mg)			0.00695056		0.0271984		0.0958185		0.380235
		Deposition of right cranial (mg)			0.0052678		0.0206136		0.0726203		0.285176
		Deposition of left caudal (mg)			0.00446299		0.0174643		0.0615256		0.245569
		Deposition of left cranial (mg)			0.0119257		0.0466668		0.164404		0.653529
		Deposition of conducting airways (mg)			0.0156571		0.0612681		0.215844		0.855529
