# Supplementary material for: Dose–response relationship of pulmonary disorders by inhalation exposure to cross-linked water-soluble acrylic acid polymers in F344 rats
Source: Part Fibre Toxicol. 2022 Apr 8;19:27. doi: 10.1186/s12989-022-00468-9 (PMC8994297; doi:10.1186/s12989-022-00468-9)
Supplement: Supplementary file 8 — Additional file 8: Table S2. Benchmark doses (BMD) for histopathological findings calculated using EPA's Benchmark Dose Software (BMDS 3.2). The model was chosen to have the lowest Akaike information criteria (AIC) score. The goodness of fit between the dose-response curve based on the statistical model and the measured data is Chi-square test (P Value). BMDL benchmark dose lower confidence limit. [file 12989_2022_468_MOESM8_ESM.xlsx]

## Sheet: Table S2
Table S2 Benchmark doses (BMD) for histopathological findings calculated using EPA's Benchmark Dose Software (BMDS 3.2)
Histopathological findings	Sex	Model	BMD (mg/m3)	BMDL (mg/m3)	P Value	AIC
Hypertrophy/Proliferation of alveolar epithelium	Male	Gamma	0.730837	0.314493	1	12.5884
Hypertrophy/Proliferation of alveolar epithelium	Female	Logistic	0.67205	0.311105	0.999935	11.0429
Inflammation	Male	Logistic	0.67205	0.311105	0.999935	11.0429
Inflammation	Female	Logistic	0.67205	0.311105	0.999935	11.0429
The model was chosen to have the lowest Akaike information criteria (AIC) score.
The goodness of fit between the dose-response curve based on the statistical model and the measured data is Chi-square test (P Value).
BMDL: benchmark dose lower confidence limit
