# Supplementary material for: Dose–response relationship of pulmonary disorders by inhalation exposure to cross-linked water-soluble acrylic acid polymers in F344 rats
Source: Part Fibre Toxicol. 2022 Apr 8;19:27. doi: 10.1186/s12989-022-00468-9 (PMC8994297; doi:10.1186/s12989-022-00468-9)
Supplement: Supplementary file 9 — Additional file 9: Table S3. The summary of the effect of inhalation exposure to CWAAP-A, multi-walled carbon nanotube (MWCNT)-7, and titanium dioxide (TiO2) on LDH activity. NP nanoparticles. [file 12989_2022_468_MOESM9_ESM.xlsx]

## Sheet: table S3
		Table S3 The summary of the effect of inhalation exposure to CWAAP-A, multi-walled carbon nanotube (MWCNT)-7, and titanium dioxide (TiO2) on the LDH activity.
				chamber condition			LDH in BALF
		Test compounds	13-week study	MMAD (GSD) (μm)	Exposure concentration (mg/m3)		average ± SD (U/l)			Fold change
		CWAAP-A (in-house, in this study)
			male F344/DuCrlCrlj rat		0		25	±	1.2	-							0.8	2.6
				0.8 (2.7)	0.3		62	±	6.3	2.5							0.8	2.7
				0.8 (2.6)	1		177	±	13.6	7.1							0.9	2.6
				0.8 (2.6)	3		319	±	17.6	12.8							0.833333	2.63333
				0.8 (2.7)	10		684	±	46.9	27.4
			female F344/DuCrlCrlj rat		0		29	±	1	-
				0.8 (2.7)	0.3		60	±	4.1	2
				0.8 (2.6)	1		140	±	16.6	4.8
				0.8 (2.6)	3		268	±	10.4	9.2
				0.8 (2.7)	10		681	±	83	23.3
		MWCNT (in-house, Kasai et al.)
			male F344/DuCrlCrlj rat		0		35	±	2.6	-
				1.5 (2.8)	0.2		53	±	4.2	1.5
				1.5 (2.7)	1		83	±	6.5	2.4
				1.5 (2.6)	5		167	±	4.6	4.8
			female F344/DuCrlCrlj rat		0		37	±	3.1	-
				1.5 (2.8)	0.2		51	±	6.6	1.4
				1.5 (2.7)	1		81	±	8.1	2.2
				1.5 (2.6)	5		165	±	9.1	4.5
		TiO2 NP, (in-house, Unpublished report, MHLW, Japan)
			male F344/DuCrlCrlj rat		0		24	±	4.7	-
				0.9 (2.1)	6.3		28	±	3.8	1.2
				0.9 (2.1)	12.5		30	±	2.3	1.3
				0.9 (2.1)	25		33	±	1.4	1.4
				1.0 (2.1)	50		60	±	2.7	2.5
			female F344/DuCrlCrlj rat		0		30	±	2.8	-
				0.9 (2.1)	6.3		36	±	2.4	1.2
				0.9 (2.1)	12.5		38	±	4.7	1.2
				0.9 (2.1)	25		42	±	2.1	1.4
				1.0 (2.1)	50		108	±	16.2	3.6
		TiO2, ultrafine (Bermudez et al.)
			female CDF(F344)/CrlBR rat		0		24	±	2	-
				1.4 (2.6)	0.5		26	±	2	1.1
				1.4 (2.6)	2		29	±	7	1.2
				1.4 (2.6)	10		122	±	18	5.1
