# Supplementary material for: Dose–response relationship of pulmonary disorders by inhalation exposure to cross-linked water-soluble acrylic acid polymers in F344 rats
Source: Part Fibre Toxicol. 2022 Apr 8;19:27. doi: 10.1186/s12989-022-00468-9 (PMC8994297; doi:10.1186/s12989-022-00468-9)
Supplement: Supplementary file 10 — Additional file 10: Table S4. List of primary antibodies used in this study. [file 12989_2022_468_MOESM10_ESM.xlsx]

## Sheet: Table S4
					Table S4 List of primary antibodies used in this study.
					1st Antibodies	product company	ID	host	clonarity	dilution
					αSMA	abcam	ab5694	rabbit	poly	1:250
					GFP	abcam	ab13970	chicken	poly	1:500
					VEGFR3	R&D	AF743	goat	poly	1:100
					RT1-40	terracebiotech	TB-11ART1-40	mouse	mono	1:100
					Lyve1	ORIGENE	DP3513P	rabbit	poly	1:100
