# Supplementary material for: Dose–response relationship of pulmonary disorders by inhalation exposure to cross-linked water-soluble acrylic acid polymers in F344 rats
Source: Part Fibre Toxicol. 2022 Apr 8;19:27. doi: 10.1186/s12989-022-00468-9 (PMC8994297; doi:10.1186/s12989-022-00468-9)
Supplement: Supplementary file 11 — Additional file 11: Extended file 1. Blood-hematologic data observed in the 13-week inhalation exposure study. [file 12989_2022_468_MOESM11_ESM.xlsx]

## Sheet: Initial sacrifice
				All blood-hematologic data observed in 13-week inhalation exposure study.
						Male						Female
						0	0.3	1	3	10		0	0.3	1	3	10
						4	4	4	4	4		4	4	4	4	4
			Hematology
				RBCs (106/μl）		9.08±0.16	8.96±0.23	9.07±0.13	8.96±0.06	9.21±0.06		8.21±0.16	7.95±0.16*	8.05±0.02	8.20±0.17	8.19±0.08
				Hemoglobin (g/dl)		15.1±0.3	14.9±0.6	14.9±0.1	14.9±0.2	15.2±0.1		14.7±0.3	14.2±0.3	14.4±0.1	14.6±0.3	14.7±0.2
				Hmatocrit (%)		43.2±1.3	42.4±2.1	42.1±0.5	42.0±0.5	43.0±0.4		40.8±0.8	39.6±0.7	40.2±0.2	41.4±0.8	41.4±0.3
				MCV (fl)		47.6±1.2	47.3±1.2	46.4±0.3	46.9±0.6	46.7±0.4		49.7±0.4	49.9±0.2	50.0±0.2	50.5±0.3*	50.5±0.3**
				MCH (pg)		16.6±0.3	16.7±0.3	16.4±0.2	16.7±0.3	16.5±0.1		17.9±0.1	17.9±0.1	17.9±0.1	17.8±0.1	17.9±0.2
				MCHC (g/dl)		35.0±0.4	35.3±0.3	35.3±0.2	35.6±0.1	35.4±0.1		36.0±0.3	35.9±0.0	35.8±0.3	35.3±0.2	35.4±0.3
				Platelet (103/μl)		491±53	610±17**	644±19**	635±38**	631±53**		664±40	597±18*	640±17	610±13*	652±34
				Reticulocyte (%)		2.4±0.1	2.2±0.1	2.4±0.1	2.3±0.1	2.3±0.2		2.8±0.2	2.6±0.2	2.7±0.1	2.7±0.4	2.5±0.2
				WBC (103/μl)		5.18±0.75	5.25±0.12	4.81±0.79	4.20±0.26	4.18±0.20		3.55±0.51	3.46±0.63	3.75±0.60	3.19±0.37	2.76±0.72
			Differential WBC (%)
				Neutrophil		17.6±3.2	21.1±3.6	24.9±4.9*	27.1±1.3**	30.0±2.7**		15.2±1.4	21.6±3.9*	22.8±2.2**	22.6±3.3**	27.9±3.2**
				Lymphocyte		79.4±3.0	75.7±3.7	72.0±4.9*	69.3±1.3**	66.1±2.2**		81.9±1.3	75.8±4.1*	73.7±2.7**	74.0±3.5**	68.4±3.3**
				Monocyte		2.1±0.2	2.3±0.4	2.3±0.3	2.7±0.4*	2.8±0.2*		2.1±0.3	1.8±0.3	2.4±0.5	2.3±0.3	2.2±0.3
				Eosinophil		0.8±0.3	0.9±0.2	0.9±0.2	0.9±0.1	1.1±0.3		0.8±0.3	0.9±0.2	1.1±0.1	1.0±0.2	1.4±0.1**
				Basophil		0.2±0.1	0.1±0.1	0.1±0.1	0.1±0.1	0.1±0.1		0.0±0.0	0.0±0.0	0.1±0.1	0.2±0.2	0.1±0.2

## Sheet: 4w recovery
						Male						Female
						0	0.3	1	3	10		0	0.3	1	3	10
						4	4	4	4	4		4	4	4	4	4
			Hematology
				RBCs (106/μl）		9.26±0.41	9.10±0.12	9.00±0.17	9.20±0.18	9.27±0.08		8.42±0.14	8.53±0.33	8.41±0.17	8.38±0.12	8.36±0.07
				Hemoglobin (g/dl)		15.3±0.5	15.0±0.3	14.8±0.3	15.3±0.5	15.3±0.1		15.2±0.4	15.3±0.3	15.1±0.3	15.1±0.3	15.0±0.1
				Hmatocrit (%)		43.7±1.3	42.8±0.7	42.4±0.8	43.5±1.0	43.8±0.2		42.7±1.1	43.1±0.9	42.4±0.7	42.4±0.7	42.2±0.2
				MCV (fl)		47.2±0.7	47.1±0.6	47.2±0.1	47.3±0.3	47.3±0.5		50.8±0.9	50.5±0.8	50.4±0.2	50.7±0.2	50.5±0.2
				MCH (pg)		16.5±0.2	16.5±0.3	16.5±0.1	16.6±0.3	16.5±0.2		18.1±0.2	17.9±0.3	18.0±0.1	18.1±0.1	18.0±0.3
				MCHC (g/dl)		35.1±0.3	35.0±0.1	35.0±0.1	35.1±0.5	34.9±0.1		35.7±0.6	35.5±0.1	35.6±0.1	35.7±0.3	35.6±0.5
				Platelet (103/μl)		612±40	566±92	583±67	638±33	628±34		617±63	654± 8	638±40	657±32	665±82
				Reticulocyte (%)		2.8±0.2	2.6±0.2	2.8±0.1	2.7±0.1	2.7±0.3		2.4±0.2	2.8±0.4	3.0±0.1	2.8±0.0	2.7±0.2
				WBC (103/μl)		4.62±0.16	4.49±0.55	4.36±0.52	4.14±0.26	4.29±0.14		3.89±0.39	3.40±0.65	3.36±0.63	3.21±0.68	2.52±0.53
			Differential WBC (%)
				Neutrophil		20.5±1.9	19.1±2.9	26.3±5.3	25.8±0.9	30.8±2.9**		22.4±5.7	18.1±2.8	19.1±2.6	22.8±3.3	22.4±4.9
				Lymphocyte		76.0±2.3	77.7±3.2	70.6±5.0	70.9±1.1	65.6±2.7**		74.5±5.8	79.3±3.1	77.9±2.9	74.4±3.2	74.2±5.2
				Monocyte		2.5±0.5	2.3±0.3	2.2±0.4	2.2±0.4	2.5±0.2		2.2±0.3	1.8±0.3	2.0±0.1	1.9±0.2	2.2±0.1
				Eosinophil		0.9±0.2	0.9±0.2	0.9±0.3	1.0±0.3	1.0±0.2		0.8±0.1	0.7±0.2	0.9±0.2	0.9±0.4	1.2±0.4
				Basophil		0.1±0.1	0.1±0.1	0.0±0.0	0.1±0.2	0.1±0.1		0.1±0.2	0.1±0.2	0.1±0.2	0.1±0.2	0.0±0.0

## Sheet: 13w recovery
						Male						Female
						0	0.3	1	3	10		0	0.3	1	3	10
						4	4	4	4	4		4	4	4	4	4
			Hematology
				RBCs (106/μl）		9.24±0.17	9.18±0.13	9.22±0.19	9.32±0.19	9.45±0.22		8.43±0.20	8.39±0.20	8.27±0.09	8.30±0.15	8.49±0.18
				Hemoglobin (g/dl)		15.0±0.3	14.8±0.3	15.1±0.3	15.2±0.3	15.3±0.3		15.0±0.3	14.9±0.2	14.8±0.3	14.8±0.4	15.1±0.3
				Hmatocrit (%)		43.2±0.7	42.8±0.7	43.2±0.7	43.7±0.9	44.2±0.6		42.1±0.9	42.0±0.7	41.5±0.1	41.5±1.0	42.6±0.8
				MCV (fl)		46.8±0.6	46.6±0.5	46.9±0.2	46.9±0.3	46.8±1.0		50.0±0.2	50.1±0.4	50.2±0.4	50.0±0.3	50.2±0.4
				MCH (pg)		16.3±0.2	16.2±0.2	16.3±0.1	16.3±0.2	16.2±0.5		17.8±0.1	17.8±0.2	17.8±0.2	17.8±0.2	17.7±0.3
				MCHC (g/dl)		34.8±0.1	34.7±0.1	34.8±0.2	34.7±0.2	34.6±0.3		35.5±0.1	35.4±0.3	35.6±0.5	35.6±0.2	35.3±0.4
				Platelet (103/μl)		545±29	633±27	553±60	589±74	610±66		539±39	599±50	605±16	558±84	631±33
				Reticulocyte (%)		2.7±0.1	2.7±0.2	2.6±0.1	2.6±0.1	2.5±0.1		2.6±0.4	2.7±0.2	2.8±0.1	2.9±0.4	2.8±0.3
				WBC (103/μl)		4.56±0.77	4.65±0.40	3.71±0.58	3.87±0.07	3.82±0.25		2.93±0.44	2.90±0.56	2.74±0.24	2.73±0.50	2.90±0.31
			Differential WBC (%)
				Neutrophil		24.1±5.7	23.3±1.7	23.1±2.5	27.4±2.6	31.5±3.9*		18.7±7.5	20.6±4.7	21.4±4.5	20.9±2.8	25.8±3.7
				Lymphocyte		71.7±6.1	72.9±1.5	73.2±2.9	68.7±2.2	64.2±3.4*		77.8±8.1	76.0±5.2	75.3±4.1	75.6±2.8	70.2±4.2
				Monocyte		2.6±0.3	2.7±0.3	2.4±0.3	2.6±0.4	3.0±0.5		2.4±0.7	2.2±0.2	2.2±0.1	2.4±0.3	2.8±0.3
				Eosinophil		1.5±0.5	1.1±0.1	1.3±0.3	1.3±0.2	1.2±0.1		1.0±0.2	1.1±0.7	1.0±0.4	1.1±0.3	1.1±0.1
				Basophil		0.1±0.1	0.1±0.1	0.0±0.0	0.1±0.2	0.1±0.2		0.2±0.2	0.2±0.2	0.1±0.2	0.1±0.2	0.1±0.2
