# Supplementary material for: Dose–response relationship of pulmonary disorders by inhalation exposure to cross-linked water-soluble acrylic acid polymers in F344 rats
Source: Part Fibre Toxicol. 2022 Apr 8;19:27. doi: 10.1186/s12989-022-00468-9 (PMC8994297; doi:10.1186/s12989-022-00468-9)
Supplement: Supplementary file 12 — Additional file 12: Extended file 2. Blood-biochemistry data observed in the 13-week inhalation exposure study. [file 12989_2022_468_MOESM12_ESM.xlsx]

## Sheet: Initial sacrifice
				All blood-biochemistry data observed in 13-week inhalation exposure study.
						Male						Female
						0	0.3	1	3	10		0	0.3	1	3	10
						4	4	4	4	4		4	4	4	4	4
			Hematology
				Total protein (g/dl)		6.3±0.2	6.1±0.2	6.2±0.1	6.1±0.1	6.2±0.1		6.0±0.2	5.9±0.1	5.8±0.1	5.6±0.3	5.8±0.1
				Albumin (g/dl)		3.9±0.1	3.7±0.1	3.8±0.1	3.7±0.1	3.8±0.1		3.9±0.2	3.8±0.1	3.7±0.1	3.6±0.1*	3.6±0.1*
				A/G ratio (%)		1.6±0.1	1.6±0.1	1.6±0.1	1.6±0.1	1.6±0.1		1.8±0.2	1.8±0.1	1.8±0.1	1.8±0.1	1.7±0.1
				T-Bilirubin (mg/dl)		0.10±0.01	0.08±0.01*	0.09±0.01	0.08±0.01	0.09±0.01		0.09±0.01	0.08±0.01	0.09±0.01	0.09±0.01	0.08±0.00
				Glucose (mg/dl)		227±11	254±15*	254±12*	245±13	236± 8		210± 9	222± 4	215±13	220±17	213± 8
				T-Cholesterol (mg/dl)		77±8	64±5**	68±3*	59±3**	61±4**		85± 6	76± 5	73± 8	75± 4	70±10
				Triglyceride (mg/dl)		110± 8	105±23	82± 8	100±25	68±13*		42± 4	48±15	43±17	48± 3	48± 7
				Phospholipid (mg/dl)		154±9	133±7**	135±7**	127±6**	122±8**		155±12	143± 8	135±12	141± 3	130±14*
				AST (U/l)		116±30	84± 7	83±13	86±24	99±19		77±15	108±29	86±19	77± 7	85± 9
				ALT (U/l)		75±29	58± 6	52± 7	59±20	63±12		48±13	60±13	50± 8	47± 4	50± 4
				LDH (U/l)		151±14	131± 9	127±26	115±17	148±19		99±15	133±33	146±92	106±17	117±18
				ALP (U/l)		616±41	622±15	605±44	646±60	639±54		538±32	531±35	519±16	577±31	631±23**
				G-GTP (U/l)		0.5±0.3	0.3±0.2	0.3±0.2	0.3±0.2	0.5±0.3		1.2±0.3	1.2±0.1	1.2±0.3	1.5±0.4	1.4±0.6
				CK (U/l)		86± 4	102±16	92±12	90± 6	116±16**		91± 7	94±10	111±47	101±13	94±10
				Ureanitrogen (mg/dl)		18.1±1.6	19.4±1.5	16.7±1.6	18.9±0.7	18.5±0.9		17.6±0.4	18.6±0.9	19.0±1.1	18.3±1.9	17.7±1.5
				Creatinine (mg/dl)		0.4±0.1	0.4±0.1	0.3±0.1	0.3±0.0	0.3±0.1		0.3±0.0	0.4±0.1	0.4±0.1	0.3±0.1	0.3±0.0
				Sodium (mEq/l)		140±1	138±1**	139±1	140±1	140±1		140±1	140±1	139±1	139±1	140±1
				Potassium (mEq/l)		3.4±0.1	3.3±0.2	3.4±0.1	3.5±0.1	3.5±0.1		3.1±0.1	3.1±0.2	3.1±0.1	3.0±0.2	3.1±0.1
				Chloride (mEq/l)		101±1	100±1	101±1	102±1	103±1		103±1	104±1	105±1	104±1	104±1
				Calcium (mg/dl)		10.4±0.2	10.4±0.2	10.4±0.1	10.4±0.2	10.5±0.1		10.0±0.2	10.1±0.2	9.9±0.1	9.9±0.2	9.8±0.1
				Inorganic phosphrus (mg/dl)		4.6±0.4	3.9±0.3	3.9±0.4	4.1±0.4	4.2±0.2		2.8±0.4	3.1±0.3	2.9±0.4	3.4±0.4	2.6±0.2

## Sheet: 4w recovery
						Male						Female
						0	0.3	1	3	10		0	0.3	1	3	10
						4	4	4	4	4		4	4	4	4	4
			Hematology
				Total protein (g/dl)		6.5±0.3	6.2±0.2	6.2±0.2	6.3±0.2	6.4±0.1		6.3±0.1	6.2±0.3	6.3±0.1	6.3±0.2	6.3±0.1
				Albumin (g/dl)		3.9±0.2	3.7±0.1	3.7±0.1	3.8±0.1	3.8±0.1		3.9±0.1	4.0±0.2	3.9±0.1	3.9±0.1	3.9±0.1
				A/G ratio (%)		1.5±0.1	1.5±0.1	1.4±0.1	1.5±0.1	1.4±0.1		1.6±0.0	1.8±0.1	1.7±0.1	1.7±0.1	1.6±0.0
				T-Bilirubin (mg/dl)		0.09±0.01	0.09±0.01	0.08±0.01	0.08±0.01	0.09±0.01		0.10±0.01	0.09±0.01	0.09±0.01	0.09±0.01	0.09±0.01
				Glucose (mg/dl)		226±33	228±21	256±24	207±20	208± 6		191± 8	185±11	190±16	178±13	186± 7
				T-Cholesterol (mg/dl)		70±3	72±6	68±5	67±7	67±6		78±10	78± 4	77± 1	74± 6	77± 7
				Triglyceride (mg/dl)		108±28	105±15	66± 9*	78±21	94±17		54± 8	31± 6*	32± 4	48±23	31± 8*
				Phospholipid (mg/dl)		144± 8	140± 8	131±10	130±12	130± 8		155±15	150± 2	148± 5	146±10	143±13
				AST (U/l)		86±11	138±25*	94±25	77±13	113±29		97±15	88±18	93±19	78± 4	89±17
				ALT (U/l)		55± 9	79±16*	57± 9	51± 5	63±11		55±12	49±11	50± 7	46± 3	47±15
				LDH (U/l)		126±25	200±30*	147±47	107±11	170±50		107± 6	121±17	132±32	114±16	130±26
				ALP (U/l)		625±24	562±43	596±25	562±47	616±30		510±39	491±37	540±30	518±25	525±61
				G-GTP (U/l)		0.9±0.1	0.5±0.1	0.4±0.2	0.5±0.3	0.5±0.1		1.0±0.2	1.0±0.5	1.2±0.2	1.0±0.6	1.6±0.4
				CK (U/l)		90± 7	89± 4	93±20	94± 8	100±11		84± 4	95± 6	93±11	92± 7	98±12
				Ureanitrogen (mg/dl)		19.6±0.6	18.5±1.1	19.8±1.1	19.8±0.9	18.2±1.6		18.7±0.6	19.8±3.5	17.6±1.2	18.4±0.4	17.9±1.2
				Creatinine (mg/dl)		0.4±0.1	0.3±0.0	0.4±0.0	0.4±0.1	0.4±0.0		0.4±0.1	0.4±0.1	0.4±0.1	0.4±0.1	0.4±0.1
				Sodium (mEq/l)		139±1	139±1	139±1	140±1	140±1		140±1	141±2	142±1	141±1	142±1
				Potassium (mEq/l)		3.8±0.1	3.7±0.1	3.7±0.1	3.7±0.1	3.8±0.1		3.2±0.2	3.3±0.1	3.3±0.1	3.4±0.0	3.6±0.1
				Chloride (mEq/l)		101±0	102±1	101±1	102±2	102±1		103±1	104±1	106±1**	105±1*	105±2**
				Calcium (mg/dl)		10.9±0.3	10.5±0.2	10.6±0.2	10.6±0.3	10.6±0.2		10.5±0.2	10.3±0.2	10.3±0.1	10.3±0.2	10.4±0.1
				Inorganic phosphrus (mg/dl)		4.0±0.8	3.9±0.2	3.7±0.5	4.1±0.4	3.8±0.4		3.6±0.4	2.9±0.4	2.5±0.5	2.5±0.2	3.0±0.8

## Sheet: 13w recovery
						Male						Female
						0	0.3	1	3	10		0	0.3	1	3	10
						4	4	4	4	4		4	4	4	4	4
			Hematology
				Total protein (g/dl)		6.6±0.0	6.5±0.1	6.4±0.1	6.4±0.2	6.5±0.0		6.3±0.2	6.4±0.1	6.2±0.1	6.2±0.3	6.5±0.2
				Albumin (g/dl)		3.9±0.1	3.9±0.1	3.8±0.1	3.8±0.1	3.8±0.1		4.0±0.1	4.0±0.1	3.9±0.1	3.8±0.2	3.9±0.1
				A/G ratio (%)		1.4±0.1	1.5±0.1	1.5±0.1	1.4±0.1	1.4±0.1		1.7±0.1	1.7±0.2	1.7±0.1	1.6±0.2	1.5±0.1
				T-Bilirubin (mg/dl)		0.10±0.01	0.11±0.01	0.10±0.01	0.10±0.01	0.10±0.01		0.09±0.00	0.09±0.01	0.09±0.01	0.09±0.01	0.09±0.01
				Glucose (mg/dl)		194±10	239± 8**	212± 7	222±14*	223±18*		189±14	198± 7	199± 8	190± 6	195±10
				T-Cholesterol (mg/dl)		84± 4	85±14	74± 3	73± 5	76± 3		80± 7	89± 4	76± 3	81± 5	80± 9
				Triglyceride (mg/dl)		107±27	76±14	85± 6	77±12	100±16		75±21	74±14	36± 3**	43±13*	36± 9**
				Phospholipid (mg/dl)		158± 3	151±19	139± 5*	134± 7**	140± 4		158±16	173± 3	143± 5	155±13	152±14
				AST (U/l)		121±15	124±28	86±17	114±39	110±30		104±18	97±41	74±10	93±31	85± 6
				ALT (U/l)		89±17	91±18	65± 9	78±23	79±26		60±14	52±18	43± 3	59±17	53± 3
				LDH (U/l)		159±23	149±38	121±15	162±52	162±14		145±12	169±99	112±15	116±23	131±19
				ALP (U/l)		575±28	598±72	534±41	541±33	564±57		449±79	453±86	511±38	476±67	491±37
				G-GTP (U/l)		1.0±0.6	1.1±1.1	0.4±0.4	0.4±0.4	0.6±0.4		1.0±0.4	0.9±0.2	0.8±0.2	0.9±0.3	0.8±0.4
				CK (U/l)		81± 4	88±11	83± 7	83± 8	90±10		86±12	91±29	84± 3	82±14	105±12
				Ureanitrogen (mg/dl)		18.2±1.4	18.5±1.8	18.1±1.3	18.9±1.3	18.9±1.8		19.1±1.5	19.2±2.3	18.8±0.4	17.3±0.3	16.9±0.9
				Creatinine (mg/dl)		0.4±0.0	0.4±0.1	0.3±0.0**	0.3±0.1**	0.3±0.0**		0.4±0.1	0.3±0.0*	0.3±0.1	0.4±0.1*	0.4±0.1
				Sodium (mEq/l)		141±1	140±2	141±1	141±1	141±1		142±1	141±1	142±1	141±1	142±1
				Potassium (mEq/l)		3.6±0.1	3.7±0.2	3.7±0.1	3.6±0.1	3.8±0.1		3.3±0.1	3.5±0.1*	3.5±0.1*	3.6±0.1*	3.6±0.2*
				Chloride (mEq/l)		103±1	103±1	104±1	105±2	104±1		106±1	106±1	107±1	106±1	107±1
				Calcium (mg/dl)		10.7±0.1	10.6±0.2	10.4±0.2	10.4±0.1	10.6±0.1		10.3±0.1	10.3±0.1	9.9±0.1**	10.1±0.1**	10.1±0.1*
				Inorganic phosphrus (mg/dl)		3.8±0.4	4.0±0.2	3.5±0.4	3.5±0.2	3.8±0.5		2.8±0.3	2.6±0.2	2.5±0.3	2.9±1.0	3.0±0.5
