# Supplementary material for: Dose–response relationship of pulmonary disorders by inhalation exposure to cross-linked water-soluble acrylic acid polymers in F344 rats
Source: Part Fibre Toxicol. 2022 Apr 8;19:27. doi: 10.1186/s12989-022-00468-9 (PMC8994297; doi:10.1186/s12989-022-00468-9)
Supplement: Supplementary file 13 — Additional file 13: Extended file 3. Absolute/relative organ weights observed in the 13-week inhalation exposure study. [file 12989_2022_468_MOESM13_ESM.xlsx]

## Sheet: Initial sacrifice, absolute
				Absolute/relative organ weights observed in 13-week inhalation exposure study.
						Male						Female
						0	0.3	1	3	10		0	0.3	1	3	10
						4	4	4	4	4		4	4	4	4	4
			Organ (g)
				Liver		9.675±0.607	10.201±0.660	9.752±0.736	9.363±0.336	9.487±0.622		5.039±0.284	5.172±0.317	4.942±0.402	4.779±0.227	4.815±0.346
				Kidney		1.884±0.031	2.084±0.138	1.991±0.127	1.964±0.105	1.980±0.095		1.225±0.035	1.243±0.086	1.221±0.061	1.206±0.045	1.186±0.072
				Spleen		0.647±0.019	0.651±0.032	0.658±0.047	0.621±0.038	0.666±0.027		0.414±0.022	0.452±0.047	0.433±0.030	0.424±0.033	0.414±0.031
				Thymus		0.257±0.047	0.254±0.016	0.256±0.028	0.235±0.021	0.256±0.024		0.204±0.013	0.203±0.020	0.193±0.022	0.193±0.030	0.192±0.011
				Heart		0.927±0.054	0.962±0.038	0.915±0.085	0.910±0.069	0.970±0.029		0.592±0.054	0.612±0.040	0.581±0.023	0.577±0.044	0.574±0.033
				Testis/Ovary		3.050±0.089	3.116±0.114	3.069±0.103	3.030±0.158	3.109±0.158		0.106±0.012	0.095±0.013	0.094±0.007	0.084±0.017	0.081±0.009
				Adrenal		0.051±0.004	0.044±0.002	0.046±0.003	0.047±0.002	0.044±0.004		0.055±0.001	0.052±0.004	0.050±0.002	0.048±0.006	0.047±0.002
				Brain		1.918±0.044	1.953±0.031	1.924±0.083	1.906±0.051	1.939±0.020		1.818±0.008	1.787±0.047	1.765±0.023	1.752±0.035	1.782±0.048

## Sheet: 4w sacrifice, absolute
						Male						Female
						0	0.3	1	3	10		0	0.3	1	3	10
						4	4	4	4	4		4	4	4	4	4
			Organ (g)
				Liver		10.036±0.447	9.900±0.511	10.218±0.308	9.634±0.831	9.857±0.484		5.282±0.097	4.924±0.209	4.911±0.319	4.833±0.368	4.934±0.120
				Kidney		2.043±0.145	2.113±0.140	2.106±0.126	2.021±0.129	2.012±0.036		1.201±0.037	1.197±0.082	1.144±0.045	1.214±0.047	1.181±0.022
				Spleen		0.677±0.033	0.699±0.044	0.690±0.037	0.670±0.052	0.687±0.013		0.428±0.020	0.442±0.042	0.440±0.032	0.408±0.029	0.411±0.020
				Thymus		0.211±0.019	0.230±0.023	0.233±0.006	0.223±0.023	0.252±0.022		0.147±0.007	0.152±0.011	0.174±0.005	0.157±0.011	0.165±0.013
				Heart		0.999±0.033	0.967±0.061	0.998±0.040	0.985±0.044	0.961±0.061		0.580±0.025	0.591±0.021	0.582±0.039	0.598±0.032	0.599±0.052
				Testis/Ovary		3.127±0.163	3.134±0.044	3.212±0.031	3.122±0.083	3.104±0.101		0.106±0.012	0.108±0.010	0.110±0.008	0.101±0.006	0.106±0.007
				Adrenal		0.051±0.001	0.046±0.003	0.052±0.008	0.047±0.005	0.043±0.001		0.052±0.002	0.051±0.003	0.048±0.003	0.047±0.005	0.045±0.003
				Brain		1.946±0.007	1.952±0.061	1.976±0.035	1.950±0.044	1.945±0.021		1.789±0.021	1.792±0.036	1.760±0.056	1.809±0.030	1.794±0.035

## Sheet: 13w sacrifice, absolute
						Male						Female
						0	0.3	1	3	10		0	0.3	1	3	10
						4	4	4	4	4		4	4	4	4	4
			Organ (g)
				Liver		10.823±0.703	10.578±0.634	10.446±0.305	10.350±0.678	10.804±0.768		5.750±0.456	6.041±0.454	5.302±0.119	5.564±0.352	5.342±0.561
				Kidney		2.188±0.091	2.307±0.123	2.288±0.071	2.215±0.147	2.251±0.097		1.273±0.086	1.419±0.069	1.319±0.050	1.364±0.069	1.299±0.088
				Spleen		0.690±0.054	0.698±0.037	0.681±0.028	0.681±0.016	0.703±0.018		0.453±0.057	0.481±0.015	0.451±0.018	0.483±0.021	0.459±0.042
				Thymus		0.224±0.017	0.230±0.018	0.220±0.012	0.215±0.024	0.229±0.034		0.137±0.012	0.159±0.010	0.145±0.005	0.154±0.021	0.157±0.020
				Heart		1.027±0.057	1.088±0.023	1.075±0.061	1.010±0.059	1.076±0.065		0.627±0.078	0.716±0.063	0.624±0.026	0.641±0.047	0.641±0.052
				Testis/Ovary		3.213±0.078	3.222±0.126	3.254±0.091	3.149±0.061	3.322±0.092		0.124±0.021	0.117±0.009	0.104±0.011	0.105±0.012	0.113±0.009
				Adrenal		0.050±0.004	0.047±0.005	0.048±0.005	0.047±0.003	0.048±0.008		0.052±0.004	0.053±0.002	0.053±0.006	0.052±0.003	0.056±0.003
				Brain		2.007±0.014	2.021±0.062	2.026±0.014	1.990±0.058	2.000±0.029		1.846±0.044	1.836±0.019	1.810±0.028	1.837±0.051	1.827±0.035

## Sheet: Initial sacrifice, relative
				Absolute/relative organ weights observed in 13-week inhalation exposure study.
						Male						Female
						0	0.3	1	3	10		0	0.3	1	3	10
						4	4	4	4	4		4	4	4	4	4
			Organ (%)
				Liver		3.080±0.093	3.123±0.086	3.072±0.082	3.019±0.087	2.930±0.019		2.750±0.165	2.782±0.059	2.802±0.202	2.787±0.103	2.785±0.094
				Kidney		0.601±0.032	0.638±0.015	0.628±0.020	0.633±0.013	0.612±0.013		0.669±0.016	0.668±0.011	0.692±0.012	0.718±0.040	0.686±0.011
				Spleen		0.207±0.014	0.199±0.003	0.207±0.008	0.200±0.005	0.206±0.011		0.226±0.013	0.243±0.008	0.245±0.009	0.247±0.015	0.240±0.009
				Thymus		0.082±0.014	0.078±0.002	0.081±0.003	0.076±0.005	0.079±0.007		0.111±0.007	0.110±0.010	0.109±0.012	0.112±0.013	0.111±0.007
				Heart		0.296±0.014	0.295±0.009	0.288±0.011	0.293±0.013	0.300±0.010		0.323±0.028	0.329±0.011	0.329±0.009	0.337±0.027	0.332±0.019
				Testis/Ovary		0.972±0.027	0.956±0.058	0.969±0.046	0.977±0.047	0.962±0.060		0.058±0.007	0.051±0.006	0.053±0.006	0.049±0.008	0.047±0.005
				Adrenal		0.016±0.001	0.014±0.001	0.015±0.001	0.015±0.001	0.014±0.001		0.030±0.001	0.028±0.002	0.028±0.001	0.028±0.004	0.027±0.002
				Brain		0.611±0.021	0.599±0.026	0.608±0.035	0.615±0.026	0.600±0.034		0.992±0.006	0.963±0.048	1.003±0.057	1.024±0.082	1.033±0.046

## Sheet: 4w recovery, relative
						Male						Female
						0	0.3	1	3	10		0	0.3	1	3	10
						4	4	4	4	4		4	4	4	4	4
			Organ (%)
				Liver		2.962±0.056	2.860±0.087	2.964±0.028	2.878±0.105	2.860±0.114		2.926±0.016	2.740±0.069	2.732±0.108	2.744±0.149	2.730±0.056
				Kidney		0.603±0.032	0.610±0.018	0.611±0.024	0.604±0.016	0.584±0.010		0.666±0.031	0.666±0.049	0.637±0.034	0.690±0.033	0.653±0.007
				Spleen		0.200±0.005	0.202±0.005	0.200±0.006	0.200±0.010	0.200±0.009		0.237±0.012	0.245±0.019	0.245±0.007	0.232±0.013	0.228±0.006
				Thymus		0.062±0.006	0.066±0.008	0.068±0.002	0.067±0.004	0.073±0.005		0.081±0.005	0.085±0.006	0.097±0.004	0.089±0.007	0.091±0.006
				Heart		0.295±0.005	0.279±0.013	0.290±0.007	0.295±0.012	0.279±0.014		0.322±0.011	0.329±0.010	0.324±0.017	0.339±0.010	0.331±0.022
				Testis/Ovary		0.923±0.033	0.907±0.043	0.932±0.016	0.936±0.055	0.901±0.042		0.059±0.008	0.060±0.006	0.061±0.003	0.058±0.002	0.059±0.004
				Adrenal		0.015±0.001	0.014±0.001	0.015±0.003	0.014±0.002	0.013±0.001		0.029±0.001	0.028±0.002	0.027±0.002	0.027±0.002	0.025±0.001
				Brain		0.575±0.015	0.564±0.011	0.573±0.016	0.585±0.044	0.565±0.014		0.992±0.025	0.998±0.028	0.981±0.050	1.029±0.035	0.993±0.008

## Sheet: 13w recovery, relative
						Male						Female
						0	0.3	1	3	10		0	0.3	1	3	10
						4	4	4	4	4		4	4	4	4	4
			Organ (%)
				Liver		2.894±0.101	2.805±0.092	2.871±0.070	2.853±0.106	2.874±0.062		2.968±0.040	2.982±0.168	2.804±0.134	2.817±0.029	2.745±0.195
				Kidney		0.586±0.026	0.612±0.034	0.629±0.016	0.611±0.015	0.600±0.018		0.658±0.016	0.701±0.027	0.697±0.032	0.691±0.027	0.668±0.011
				Spleen		0.184±0.010	0.185±0.005	0.188±0.008	0.188±0.010	0.188±0.015		0.233±0.011	0.238±0.014	0.239±0.009	0.245±0.010	0.236±0.006
				Thymus		0.060±0.004	0.061±0.003	0.061±0.002	0.059±0.004	0.061±0.007		0.071±0.006	0.078±0.006	0.077±0.004	0.078±0.008	0.081±0.008
				Heart		0.275±0.007	0.289±0.010	0.295±0.010	0.279±0.004	0.287±0.016		0.323±0.021	0.353±0.021	0.330±0.018	0.324±0.011	0.330±0.006
				Testis/Ovary		0.860±0.020	0.855±0.039	0.894±0.027	0.870±0.051	0.887±0.064		0.064±0.007	0.058±0.006	0.055±0.006	0.054±0.005	0.058±0.007
				Adrenal		0.014±0.001	0.013±0.002	0.013±0.001	0.013±0.001	0.013±0.003		0.027±0.002	0.026±0.001	0.028±0.004	0.026±0.001	0.029±0.002
				Brain		0.538±0.016	0.536±0.013	0.557±0.019	0.550±0.030	0.534±0.036		0.956±0.054	0.908±0.034	0.957±0.040	0.932±0.049	0.942±0.061
