# Supplementary material for: Dose–response relationship of pulmonary disorders by inhalation exposure to cross-linked water-soluble acrylic acid polymers in F344 rats
Source: Part Fibre Toxicol. 2022 Apr 8;19:27. doi: 10.1186/s12989-022-00468-9 (PMC8994297; doi:10.1186/s12989-022-00468-9)
Supplement: Supplementary file 14 — Additional file 14: Extended file 4. Histopathological findings excluding lung and mediastinal lymph node observed in the 13-week inhalation exposure study. [file 12989_2022_468_MOESM14_ESM.xlsx]

## Sheet: Initial sacrifice
				Histopathological findings excluding lung and mediastinal lymph node observed in 13-week inhalation exposure study.
							Male						Female
						Exposure concentration (mg/m3)	0	0.3	1	3	10		0	0.3	1	3	10
						No. of Animals Exsamined	4	4	4	4	4		4	4	4	4	4
			Histopathological findings
				Nasal cavity
					Mineralization		0	0	0	0	0		0	0	0	0	0
					Respiratory metaplasia, gland		1	3	0	0	1		0	0	1	0	1
							<1>	<1>			<1>				<1>		<1>
					Eosinophilic change, olfactory epithelium		0	0	0	0	0		0	0	0	0	0
					Eosinophilic change, respiratory epithelium		0	0	0	0	0		0	0	0	0	0
					Atrophy, olfactory epithelium		0	0	0	0	0		0	0	0	0	0
					Inflammation, respiratory epithelium		0	0	0	0	0		1	0	1	1	1
													<1>		<1>	<1>	<1>
				Trachea
					Inflammation		0	0	0	0	1		0	0	0	0	0
											<1>
				Liver
					Herniation		0	0	0	0	0		1	0	0	1	0
													<1>			<1>
					Granulation		0	0	0	0	0		0	0	0	0	0
				Stomach
					Ulcer, forestomach		0	0	0	0	0		0	0	0	0	0
				Pancreas
					Atrophy, focal		0	0	0	0	0		0	0	0	0	0
				Kidney
					Cyst		0	0	1	0	0		0	0	0	0	0
									<1>
				Prostate
					Inflammation		0	0	0	0	0		0	0	0	0	0
				Pituitary gland
					Cyst		1	0	0	0	0		0	0	0	0	0
							<1>
					Rathke pouch		0	0	0	0	0		0	1	0	0	0
														<1>
					Aberrant craniopharyngeal tissue		1	0	0	0	0		0	0	0	0	0
							<1>
				Thyroid
					Ultimobranchial cyst		0	0	0	0	0		0	0	0	0	0
					C-cell hyperplasia		0	0	0	0	0		0	0	0	0	0
				Mammary gland
					Hyperplasia		0	0	0	0	0		0	0	0	0	0
				Uterus
					Dilatation		0	0	0	0	0		0	0	0	0	0
				Brain
					Dilatation, cerebral ventricle		0	0	0	0	0		0	0	0	1	0
																<1>
				Eye
					Cataract		0	0	0	0	0		0	0	0	0	0
					Retinal atrophy		0	0	0	0	0		0	0	0	0	0
				Harder gland
					Inflammatory cell infiltration		0	0	0	0	0		0	0	0	0	0
				Bone marrow
					Granulation		0	0	0	0	0		2	1	2	1	0
													<1>	<1>	<1>	<1>
			Note: Values indicate number of animals bearing lesions.
			The value in angle bracket indicate the average of severity grade index of the lesion. The average of severity grade is calculated with a following equation.
			𝛴(grade X number of animals with grade)/number of affected animals.
			Grade: 1, slight; 2, moderate; 3, marked; 4, severe. Significant difference: *, p<0.05; **, p<0.01; ***, p<0.001 by Chi square test compared with each cont.

## Sheet: 4w recovery
							Male						Female
						Exposure concentration (mg/m3)	0	0.3	1	3	10		0	0.3	1	3	10
						No. of Animals Exsamined	4	4	4	4	4		4	4	4	4	4
			Histopathological findings
				Nasal cavity
					Mineralization		0	0	0	0	0		0	0	0	0	0
					Respiratory metaplasia, gland		0	0	0	1	1		0	1	2	0	0
										<1>	<1>			<1>	<1>
					Eosinophilic change, olfactory epithelium		0	0	0	0	0		0	0	1	0	0
															<1>
					Eosinophilic change, respiratory epithelium		0	0	0	0	0		0	0	0	0	0
					Atrophy, olfactory epithelium		0	0	0	0	0		0	0	0	0	0
					Inflammation, respiratory epithelium		0	0	0	0	0		4	2	3	0 *	1
													<1>	<1>	<1>		<1>
				Trachea
					Inflammation		0	0	0	0	0		0	0	0	0	0
				Liver
					Herniation		0	0	0	0	0		0	0	0	0	0
					Granulation		0	0	0	0	0		0	0	0	0	0
				Stomach
					Ulcer, forestomach		0	0	0	0	0		0	0	0	0	0
				Pancreas
					Atrophy, focal		0	0	0	0	0		0	0	0	0	0
				Kidney
					Cyst		0	0	0	0	0		0	0	0	0	0
				Prostate
					Inflammation		0	0	0	0	0		0	0	0	0	0
				Pituitary gland
					Cyst		0	0	0	0	0		0	0	0	0	0
					Rathke pouch		0	0	0	0	0		0	0	0	0	0
					Aberrant craniopharyngeal tissue		0	0	0	0	0		0	0	0	0	0
				Thyroid
					Ultimobranchial cyst		0	0	0	0	0		0	0	0	0	0
					C-cell hyperplasia		0	0	0	0	0		0	0	0	0	0
				Mammary gland
					Hyperplasia		0	0	0	0	0		0	0	0	0	0
				Uterus
					Dilatation		0	0	0	0	0		0	0	0	0	0
				Brain
					Dilatation, cerebral ventricle		0	0	0	0	0		0	0	0	0	0
				Eye
					Cataract		0	0	0	0	0		0	0	1	0	0
															<1>
					Retinal atrophy		0	0	0	0	0		0	0	1	0	0
															<1>
				Harder gland
					Inflammatory cell infiltration		0	0	0	0	0		1	0	0	0	0
													<1>
				Bone marrow
					Granulation		0	0	0	0	0		3	2	2	1	1
													<1>	<1>	<1>	<1>	<1>
			Note: Values indicate number of animals bearing lesions.
			The value in angle bracket indicate the average of severity grade index of the lesion. The average of severity grade is calculated with a following equation.
			𝛴(grade X number of animals with grade)/number of affected animals.
			Grade: 1, slight; 2, moderate; 3, marked; 4, severe. Significant difference: *, p<0.05; **, p<0.01; ***, p<0.001 by Chi square test compared with each cont.

## Sheet: 13w recovery
							Male						Female
						Exposure concentration (mg/m3)	0	0.3	1	3	10		0	0.3	1	3	10
						No. of Animals Exsamined	4	4	4	4	4		4	4	4	4	4
			Histopathological findings
				Nasal cavity
					Mineralization		0	0	1	0	0		0	0	0	0	0
									<1>
					Respiratory metaplasia, gland		3	1	0	2	1		1	1	0	0	2
							<1>	<1>		<1>	<1>		<1>	<1>			<1>
					Eosinophilic change, olfactory epithelium		0	0	0	0	0		0	0	0	1	1
																<1>	<1>
					Eosinophilic change, respiratory epithelium		0	0	0	0	0		0	0	0	0	1
																	<1>
					Atrophy, olfactory epithelium		0	0	0	0	0		1	0	0	0	0
													<1>
					Inflammation, respiratory epithelium		0	0	0	0	0		1	2	4	3	2
													<1>	<1>	<1>	<1>	<1>
				Trachea
					Inflammation		0	0	0	0	0		0	0	0	0	0
				Liver
					Herniation		0	0	0	0	0		1	1	0	0	2
													<1>	<1>			<1>
					Granulation		0	2	0	1	0		0	2	0	0	0
								<1>		<1>				<1>
				Stomach
					Ulcer, forestomach		0	0	0	0	0		1	0	0	0	0
													<1>
				Pancreas
					Atrophy, focal		0	0	0	0	0		0	1	0	0	0
														<1>
				Kidney
					Cyst		0	0	0	0	0		0	0	0	0	0
				Prostate
					Inflammation		1	0	0	0	0		0	0	0	0	0
							<1>
				Pituitary gland
					Cyst		0	0	0	0	0		0	0	1	0	0
															<1>
					Rathke pouch		0	0	0	0	0		1	0	0	0	0
													<1>
					Aberrant craniopharyngeal tissue		0	0	0	0	0		0	0	0	0	0
				Thyroid
					Ultimobranchial cyst		0	0	0	0	0		1	1	0	0	0
													<1>	<1>
					C-cell hyperplasia		0	0	0	0	0		0	0	0	1	0
																<1>
				Mammary gland
					Hyperplasia		0	0	0	0	0		0	0	0	0	1
																	<1>
				Uterus
					Dilatation		0	0	0	0	0		1	1	3	1	3
													<1>	<1>	<1>	<1>	<1>
				Brain
					Dilatation, cerebral ventricle		0	0	0	0	0		0	0	0	0	0
				Eye
					Cataract		0	0	0	0	0		0	0	0	0	0
					Retinal atrophy		0	0	0	0	0		0	0	0	0	0
				Harder gland
					Inflammatory cell infiltration		0	0	0	0	0		0	1	0	0	1
														<1>			<1>
				Bone marrow
					Granulation		0	0	1	1	0		4	4	4	4	3
									<1>	<1>			<1.3>	<1.3>	<1.3>	<1.3>	<1>
			Note: Values indicate number of animals bearing lesions.
			The value in angle bracket indicate the average of severity grade index of the lesion. The average of severity grade is calculated with a following equation.
			𝛴(grade X number of animals with grade)/number of affected animals.
			Grade: 1, slight; 2, moderate; 3, marked; 4, severe. Significant difference: *, p<0.05; **, p<0.01; ***, p<0.001 by Chi square test compared with each cont.
