# Supplementary material for: Dose–response relationship of pulmonary disorders by inhalation exposure to cross-linked water-soluble acrylic acid polymers in F344 rats
Source: Part Fibre Toxicol. 2022 Apr 8;19:27. doi: 10.1186/s12989-022-00468-9 (PMC8994297; doi:10.1186/s12989-022-00468-9)
Supplement: Supplementary file 15 — Additional file 15: Extended file 5. All summary data of Williams test results observed in the 13-week inhalation exposure study. [file 12989_2022_468_MOESM15_ESM.xlsx]

## Sheet: Initial sacrifice
	All summary data of Williams test results observed in 13-week inhalation exposure study.
			Summary of Williams test results
					Male					Female
				Expo. conc. (mg/m3)	0.3	1	3	10		0.3	1	3	10
			organ weight	lung, absolute	*	***	***	***		*	***	***	***
				lung, relateive	*	***	***	***		*	***	***	***
				lymph, absolute	ns	**	***	***		ns	*	***	***
				lymph, relative	ns	**	***	***		ns	*	***	***
			Plasma	SP-D	ns	ns	***	***		ns	ns	***	***
			BALF	SP-D	ns	**	***	***		ns	***	***	***
				LDH	*	***	***	***		ns	**	***	***
				PL	ns	***	***	***		ns	***	***	***
				ALP	*	**	***	***		ns	ns	***	***
				g-GTP	ns	***	***	***		ns	***	***	***
				TGFβ1	ns	***	***	***		ns	***	***	***
				TGFβ2	ns	ns	***	***		ns	ns	***	***
				Total cell number	ns	*	***	***		ns	***	***	***
				Neutrophil	ns	*	***	***		ns	***	***	***
				AM	ns	ns	*	***		ns	ns	**	***
				Lymphocyte	*	*	**	*		ns	ns	ns	**
			Lung	HydroxyProline	ns	ns	ns	ns		ns	ns	ns	ns

## Sheet: 4w sacrifice
			Summary of Williams test results
					Male					Female
				Expo. conc. (mg/m3)	0.3	1	3	10		0.3	1	3	10
			organ weight	lung, absolute	ns	***	***	***		ns	*	***	***
				lung, relateive	ns	***	***	***		ns	***	***	***
				lymph, absolute	ns	*	***	***		ns	ns	***	***
				lymph, relative	ns	*	***	***		ns	ns	***	***
			Plasma	SP-D	ns	ns	ns	***		ns	ns	*	***
			BALF	SP-D	ns	ns	**	***		ns	ns	***	***
				LDH	ns	***	***	***		ns	**	***	***
				PL	ns	ns	***	***		ns	ns	***	***
				ALP	ns	ns	*	***		ns	ns	ns	***
				g-GTP	ns	ns	***	***		ns	ns	***	***
				TGFβ1	ns	ns	***	***		ns	ns	***	***
				TGFβ2	ns	ns	ns	***		ns	ns	ns	***
				Total cell number	ns	ns	*	***		ns	ns	*	***
				Neutrophil	ns	***	***	***		ns	ns	***	***
				AM	ns	ns	ns	***		ns	ns	ns	***
				Lymphocyte	ns	**	*	***		ns	**	***	***
			Lung	HydroxyProline	ns	ns	ns	ns		ns	ns	ns	ns

## Sheet: 13w sacrifice
			Summary of Williams test results
					Male					Female
				Expo. conc. (mg/m3)	0.3	1	3	10		0.3	1	3	10
			organ weight	lung, absolute	ns	*	***	***		ns	ns	***	***
				lung, relateive	ns	*	***	***		ns	ns	***	***
				lymph, absolute	ns	ns	ns	***		ns	ns	ns	***
				lymph, relative	ns	ns	ns	***		ns	ns	*	***
			Plasma	SP-D	ns	ns	ns	***		ns	ns	ns	**
			BALF	SP-D	ns	ns	ns	***		ns	ns	ns	***
				LDH	ns	ns	*	***		ns	ns	ns	***
				PL	ns	ns	ns	***		ns	ns	ns	***
				ALP	ns	ns	ns	***		ns	ns	ns	***
				g-GTP	ns	ns	ns	***		ns	ns	*	***
				TGFβ1	ns	ns	ns	***		ns	ns	ns	***
				TGFβ2	ns	ns	ns	***		ns	ns	ns	***
				Total cell number	ns	ns	ns	***		ns	ns	ns	***
				Neutrophil	ns	ns	ns	***		ns	ns	ns	***
				AM	ns	ns	ns	ns		ns	ns	ns	***
				Lymphocyte	ns	ns	*	***		ns	ns	**	***
			Lung	HydroxyProline	ns	ns	ns	ns		ns	ns	ns	**
